# Supplementary material for: Clonal Dissemination of Clinical Carbapenem-Resistant Klebsiella pneumoniae Isolates Carrying fosA3 and blaKPC–2 Coharboring Plasmids in Shandong, China
Source: Front Microbiol. 2021 Dec 17;12:771170. doi: 10.3389/fmicb.2021.771170 (PMC8718808; doi:10.3389/fmicb.2021.771170)
Supplement: Supplementary file 2 [file Table_1.xls]

## Sheet: Table_1
Table S1 | Antibiotic resistance genes in CRKP strains.
ISOLATE	NUM_FOUND	AAC(3)-IId	AAC(3)-IV	AAC(6')-Ib-cr	AAC(6')-Ib7	AAC(6')-Ib9	ANT(3'')-IIa	APH(3'')-Ib	APH(3')-IIa	APH(3')-Ia	APH(4)-Ia	APH(6)-Id	ArnT	CMY-59	CRP	CTX-M-14	CTX-M-15	CTX-M-3	CTX-M-55	CTX-M-65	CrcB	DHA-1	Enterobacter_cloacae_acrA	ErmB	Escherichia_coli_acrA	Escherichia_coli_ampC	Escherichia_coli_ampC1_beta-lactamase	Escherichia_coli_ampH	Escherichia_coli_emrE	Escherichia_coli_mdfA	FONA-5	FosA2	FosA3	FosA5	FosA6	FosA7	H-NS	IMP-4	KPC-2	Klebsiella_pneumoniae_KpnE	Klebsiella_pneumoniae_KpnF	Klebsiella_pneumoniae_KpnG	Klebsiella_pneumoniae_KpnH	Klebsiella_pneumoniae_OmpK37	Klebsiella_pneumoniae_acrA	LAP-2	LEN-16	LEN-7	LptD
JNKPN01	31	.	.	.	.	.	99.07	.	.	.	.	.	100	.	100	.	.	.	.	100	.	.	.	.	.	.	.	.	.	.	.	.	100	.	100	.	97.83	.	100	100	100	100	99.94	99.91	99.75	.	.	.	100
JNKPN02	31	.	.	.	.	.	99.07	.	.	.	.	.	100	.	100	.	.	.	.	100	.	.	.	.	.	.	.	.	.	.	.	.	100	.	100	.	97.83	.	100	100	100	100	99.94	99.91	99.75	.	.	.	100
JNKPN03	30	.	.	.	.	.	99.07	.	.	.	.	.	100	.	100	.	.	.	.	100	.	.	.	.	.	.	.	.	.	.	.	.	.	.	100	.	97.83	.	100	100	100	100	99.94	99.91	99.75	.	.	.	100
JNKPN04	33	.	.	.	.	.	99.07	.	.	.	.	.	100	.	100	.	.	.	.	100	.	.	.	.	.	.	.	.	.	.	.	.	100	.	100	.	97.83	.	100	100	100	100	99.94	99.91	99.75	.	.	.	100
JNKPN05	31	.	.	.	.	.	99.07	.	.	.	.	.	100	.	100	.	.	.	.	100	.	.	.	.	.	.	.	.	.	.	.	.	100	.	100	.	97.83	.	100	100	100	100	99.94	99.91	99.75	.	.	.	100
JNKPN06	39	.	.	.	.	.	.	.	.	.	.	.	100	.	100	.	.	.	.	.	.	.	.	.	.	.	.	.	.	.	100	.	.	.	100	.	97.83	.	.	100	100	100	99.94	100	99.75	.	.	.	100
JNKPN07	30	.	.	.	.	.	.	.	.	.	.	.	100	.	100	.	.	100	.	.	.	.	.	.	.	.	.	.	.	.	.	.	.	.	100	.	97.83	100	.	100	100	100	99.94	100	99.75	.	.	.	100
JNKPN08	32	.	.	.	.	.	.	.	.	.	.	.	100	.	100	.	.	.	.	100	.	.	.	.	.	.	.	.	.	.	.	.	100	.	100	.	97.83	.	100	100	100	100	99.94	99.91	99.75	.	.	.	100
JNKPN09	41	100	.	100	.	.	.	.	.	.	.	.	100	.	100	.	.	.	.	.	.	.	.	.	.	.	.	.	.	.	.	.	.	.	100	.	97.83	.	.	100	100	100	99.94	99.91	99.75	.	.	.	100
JNKPN10	45	100	.	100	.	.	.	100	.	99.75	.	100	100	.	100	.	.	100	.	.	.	.	.	.	.	.	.	.	.	.	.	.	.	100	.	.	97.83	.	.	100	100	100	99.94	100	99.75	.	.	100	100
JNKPN11	33	.	.	.	.	.	.	.	.	.	.	.	100	.	100	.	.	.	.	100	.	.	.	.	.	.	.	.	.	.	.	.	100	.	100	.	97.83	.	100	100	100	100	99.94	99.91	99.75	.	.	.	100
JNKPN12	42	.	100	.	.	.	.	100	.	100	100	100	100	.	100	.	100	.	.	.	.	.	.	.	.	.	.	.	.	.	.	.	.	100	.	.	97.83	.	.	100	100	100	99.94	100	99.75	.	100	.	100
JNKPN13	32	.	.	.	.	.	.	.	.	.	.	.	100	.	100	.	.	.	.	100	.	.	.	.	.	.	.	.	.	.	.	.	100	.	100	.	97.83	.	100	100	100	100	99.94	99.91	99.75	.	.	.	100
JNKPN14	76	.	.	100	.	.	.	100	100	.	.	.	100	.	100.00;100.00	.	.	100	.	.	.	.	.	.	100	100	100	100	100	100	.	.	.	.	98.33	.	100.00;97.83	.	.	100	100	100	99.94	100	99.75	.	.	.	100
JNKPN15	31	.	.	.	.	.	99.07	.	.	.	.	.	100	.	100	.	.	.	.	100	.	.	.	.	.	.	.	.	.	.	.	.	100	.	100	.	97.83	.	100	100	100	100	99.94	99.91	99.75	.	.	.	100
JNKPN16	39	.	.	100	.	.	.	100	.	.	.	100	100	.	100	.	100	.	.	.	100	.	.	.	.	.	.	.	.	.	.	.	.	.	100	100	97.83	.	100	100	100	100	99.94	100	99.75	.	.	.	100
JNKPN17	33	100	.	.	.	.	.	.	.	.	.	.	100	.	100	.	100	.	.	.	.	.	.	.	.	.	.	.	.	.	.	.	.	.	100	.	97.83	.	100	100	100	100	99.87	100	99.75	.	.	.	100
JNKPN18	30	.	.	.	.	.	99.07	.	.	.	.	.	100	.	100	.	.	.	.	100	.	.	.	.	.	.	.	.	.	.	.	.	100	.	100	.	97.83	.	100	100	100	100	99.94	99.91	99.75	.	.	.	100
JNKPN19	30	.	.	.	.	.	.	.	.	.	.	.	100	.	100	.	.	.	.	100	.	.	.	.	.	.	.	.	.	.	.	.	.	.	100	.	97.83	.	100	100	100	100	99.94	99.91	99.75	.	.	.	100
JNKPN21	37	.	.	.	.	.	83.54	100	.	.	.	100	100	.	100	.	.	.	.	.	.	.	.	.	.	.	.	.	.	.	.	.	.	.	100	.	97.83	.	.	100	100	100	99.87	99.91	99.75	100	.	.	100
JNKPN22	39	.	.	100	.	.	99.07	.	.	99.75	.	.	100	.	100	.	100	.	.	100	.	.	.	.	.	.	.	.	.	.	.	.	100	.	100	.	97.83	.	100	100	100	100	99.94	99.91	99.75	.	.	.	100
JNKPN23	51	.	.	.	.	.	.	100	.	.	.	100	100	100	100.00;100.00	.	.	.	.	100	.	.	100	.	.	.	.	.	.	.	.	100	.	.	100	.	100.00;97.83	.	100	100	100	100.00;100.00	99.42;99.94	99.91	99.75	100	.	.	100
JNKPN24	38	.	.	.	.	.	.	.	.	.	.	.	100	100	100	.	.	.	.	100	.	.	.	.	.	.	.	.	.	.	.	.	.	.	100	.	97.83	.	100	100	100	100	99.94	99.91	99.75	.	.	.	100
JNKPN26	38	.	.	.	.	.	.	.	.	.	.	.	100	100	100	.	.	.	.	100	.	.	.	.	.	.	.	.	.	.	.	.	.	.	100	.	97.83	.	100	100	100	100	99.94	99.91	99.75	.	.	.	100
JNKPN27	45	100	.	100	.	.	.	100	.	99.75	.	100	100	.	100	.	.	100	.	.	.	.	.	.	.	.	.	.	.	.	.	.	.	.	100	.	97.83	.	.	100	100	100	99.94	99.82	99.75	100	.	.	100
JNKPN28	31	.	.	.	.	.	99.07	.	.	.	.	.	100	.	100	.	.	.	.	100	.	.	.	.	.	.	.	.	.	.	.	.	100	.	100	.	97.83	.	100	100	100	100	99.94	99.91	99.75	.	.	.	100
JNKPN29	38	.	.	.	.	.	.	.	.	.	.	.	100	100	100	.	.	.	.	100	.	.	.	.	.	.	.	.	.	.	.	.	.	.	100	.	97.83	.	100	100	100	100	99.94	99.91	99.75	.	.	.	100
JNKPN30	37	.	.	.	.	.	.	.	.	.	.	.	100	100	100	.	.	.	.	100	.	.	.	.	.	.	.	.	.	.	.	.	.	.	100	.	97.83	.	.	100	100	100	99.94	99.91	99.75	.	.	.	100
JNKPN31	42	.	.	.	.	.	.	.	.	.	.	.	100	100	100.00;100.00	.	.	.	.	100	.	.	.	.	.	.	.	.	.	.	.	.	.	.	100	.	97.83	.	100	100	100	100	99.94	99.91	99.75	.	.	.	100
JNKPN32	40	100	.	.	.	94.77	.	.	.	.	.	.	100	.	100	.	100	.	.	.	.	.	.	.	.	.	.	.	.	.	.	.	.	.	100	.	97.83	.	.	100	100	100	99.87	100	99.75	.	.	.	100
JNKPN33	33	.	.	.	.	.	99.07	.	.	.	.	.	100	.	100	.	.	.	.	100	.	.	.	.	.	.	.	.	.	.	.	.	100	.	100	.	97.83	.	100	100	100	100	99.94	99.91	99.75	.	.	.	100
JNKPN34	31	.	.	.	.	.	99.07	.	.	.	.	.	100	.	100	.	.	.	.	100	.	.	.	.	.	.	.	.	.	.	.	.	100	.	100	.	97.83	.	100	100	100	100	99.94	99.91	99.75	.	.	.	100
JNKPN35	34	.	.	.	.	.	.	.	.	.	.	.	100	.	100	.	.	.	.	.	.	100	.	.	.	.	.	.	.	.	.	.	.	100	.	.	97.83	100	.	100	100	100	99.94	99.82	99.75	.	.	.	100
JNKPN36	30	.	.	.	.	.	.	.	.	.	.	.	100	.	100	.	.	.	.	100	.	.	.	.	.	.	.	.	.	.	.	.	100	.	100	.	97.83	.	100	100	100	100	99.94	99.91	99.75	.	.	.	100
JNKPN37	30	.	.	.	.	.	99.07	.	.	.	.	.	100	.	100	.	.	.	.	100	.	.	.	.	.	.	.	.	.	.	.	.	.	.	100	.	97.83	.	100	100	100	100	99.94	99.91	99.75	.	.	.	100
JNKPN38	31	.	.	.	.	.	99.07	.	.	.	.	.	100	.	100	.	.	.	.	100	.	.	.	.	.	.	.	.	.	.	.	.	100	.	100	.	97.83	.	100	100	100	100	99.94	99.91	99.75	.	.	.	100
JNKPN40	45	.	.	.	.	.	.	100	.	.	.	100	100	.	100	.	.	.	.	.	.	100	.	.	.	.	.	.	.	.	.	.	.	.	100	.	97.83	.	.	100	100	100	99.94	100	99.75	100	.	.	100
JNKPN41	33	.	.	.	.	.	99.07	.	.	.	.	.	100	.	100	.	.	.	.	100	.	.	.	.	.	.	.	.	.	.	.	.	100	.	100	.	97.83	.	100	100	100	100	99.94	99.91	99.75	.	.	.	100
JNKPN42	44	100	.	100	.	.	.	100	.	99.75	.	100	100	.	100	.	.	100	.	.	.	.	.	.	.	.	.	.	.	.	.	.	.	.	100	.	97.83	.	.	100	100	100	99.94	99.91	99.75	.	.	.	100
JNKPN43	32	.	.	.	.	.	.	.	.	.	.	.	100	.	100	.	.	.	.	100	.	.	.	.	.	.	.	.	.	.	.	.	100	.	100	.	97.83	.	100	100	100	100	99.94	99.91	99.75	.	.	.	100
JNKPN44	33	.	.	.	.	.	.	.	.	99.75	.	.	100	.	100	.	.	.	.	100	.	.	.	.	.	.	.	.	.	.	.	.	.	.	100	.	97.83	.	100	100	100	100	99.94	99.91	99.75	.	.	.	100
JNKPN45	39	.	.	.	.	.	82.51	.	100	.	.	.	100	.	100	.	.	.	100	.	.	.	.	.	.	.	.	.	.	.	.	.	.	.	100	.	97.83	.	.	100	100	100	99.94	99.91	99.75	.	.	.	100
JNKPN46	46	100	.	100	.	.	.	100	.	99.75	.	100	100	.	100	.	.	100	.	.	.	.	.	.	.	.	.	.	.	.	.	.	.	100	.	.	97.83	.	.	100	100	100	100	100	99.75	.	.	.	100
JNKPN47	36	.	.	.	.	.	.	.	.	.	.	.	100	.	100	.	.	.	.	.	.	100	.	.	.	.	.	.	.	.	.	.	.	100	.	.	97.83	.	.	100	100	100	99.94	99.82	99.75	.	.	.	100
JNKPN48	31	.	.	.	.	.	99.07	.	.	.	.	.	100	.	100	.	.	.	.	100	.	.	.	.	.	.	.	.	.	.	.	.	100	.	100	.	97.83	.	100	100	100	100	99.94	99.91	99.75	.	.	.	100
JNKPN49	33	.	.	.	.	.	.	.	.	.	.	.	100	.	100	.	.	.	.	100	.	.	.	.	.	.	.	.	.	.	.	.	.	.	100	.	97.83	.	100	100	100	100	99.94	99.91	99.75	100	.	.	100
JNKPN50	37	.	.	100	.	.	.	.	.	.	.	.	100	.	100	.	.	100	.	.	.	.	.	.	.	.	.	.	.	.	.	.	.	.	100	.	97.83	.	.	100	100	100	99.94	100	99.75	.	.	.	100
JNKPN51	46	100	.	.	.	.	.	100	.	99.75	.	100	100	100	100	.	.	100	.	.	.	.	.	.	.	.	.	.	.	.	.	.	.	.	100	.	97.83	.	.	100	100	100	99.94	99.82	99.75	100	.	.	100
JNKPN52	33	.	.	.	.	.	99.07	.	.	.	.	.	100	.	100	.	.	.	.	100	.	.	.	.	.	.	.	.	.	.	.	.	100	.	100	.	97.83	.	100	100	100	100	99.94	99.91	99.75	.	.	.	100
JNKPN54	33	.	.	.	.	.	99.07	.	.	.	.	.	100	.	100	.	.	.	.	100	.	.	.	.	.	.	.	.	.	.	.	.	100	.	100	.	97.83	.	100	100	100	100	99.94	99.91	99.75	.	.	.	100
JNKPN55	33	.	.	.	.	.	99.07	.	.	.	.	.	100	.	100	.	.	.	.	100	.	.	.	.	.	.	.	.	.	.	.	.	100	.	100	.	97.83	.	100	100	100	100	99.94	99.91	99.75	.	.	.	100
JNKPN56	35	.	.	.	.	.	.	.	.	.	.	.	100	.	100	.	.	.	.	.	.	100	.	.	.	.	.	.	.	.	.	.	.	.	100	.	97.83	.	.	100	100	100	99.94	99.91	99.75	.	.	.	100
JNKPN57	33	.	.	.	.	.	99.07	.	.	.	.	.	100	.	100	.	.	.	.	100	.	.	.	.	.	.	.	.	.	.	.	.	100	.	100	.	97.83	.	100	100	100	100	99.94	99.91	99.75	.	.	.	100
JNKPN58	27	.	.	.	.	.	99.07	.	.	.	.	.	100	.	100	.	.	.	.	.	.	.	.	.	.	.	.	.	.	.	.	.	.	.	100	.	97.83	.	100	100	100	100	99.94	99.91	99.75	.	.	.	100
JNKPN59	27	.	.	.	.	.	.	.	.	.	.	.	100	.	100	.	.	.	.	.	.	.	.	.	.	.	.	.	.	.	.	.	.	.	100	.	97.83	.	100	100	100	100	99.94	99.91	99.75	.	.	.	100
JNKPN60	39	100	.	.	100	.	.	100	.	.	.	100	100	.	100	100	.	.	.	.	.	.	.	99.87	.	.	.	.	.	.	.	.	.	.	100	.	97.83	.	100	100	100	100	99.94	99.91	99.75	.	.	.	100
JNKPN61	31	.	.	.	.	.	99.07	.	.	.	.	.	100	.	100	.	.	.	.	100	.	.	.	.	.	.	.	.	.	.	.	.	100	.	100	.	97.83	.	100	100	100	100	99.94	99.91	99.75	.	.	.	100
[truncated: 91 more columns]
