# Supplementary material for: Clonal Dissemination of Clinical Carbapenem-Resistant Klebsiella pneumoniae Isolates Carrying fosA3 and blaKPC–2 Coharboring Plasmids in Shandong, China
Source: Front Microbiol. 2021 Dec 17;12:771170. doi: 10.3389/fmicb.2021.771170 (PMC8718808; doi:10.3389/fmicb.2021.771170)
Supplement: Supplementary file 3 [file Table_2.xls]

## Sheet: Table_2
Table S2 | Virulence genes, sequence type, K_locus and O_types of CRKP strains.
strain	species	ST	virulence_score	resistance_score	Yersiniabactin	YbST	Colibactin	CbST	Aerobactin	AbST	Salmochelin	SmST	RmpADC	RmST	rmpA2	wzi	K_locus	K_locus_confidence	O_locus	O_locus_confidence	AGly_acquired	Col_acquired	Fcyn_acquired	Flq_acquired	Gly_acquired	MLS_acquired	Phe_acquired	Rif_acquired	Sul_acquired	Tet_acquired	Tgc_acquired	Tmt_acquired	Bla_acquired	Bla_inhR_acquired	Bla_ESBL_acquired	Bla_ESBL_inhR_acquired	Bla_Carb_acquired	Bla_chr	SHV_mutations	Omp_mutations	Col_mutations	Flq_mutations	truncated_resistance_hits	spurious_resistance_hits
JNKPN01	Klebsiella pneumoniae	ST11	1	2	ybt 9; ICEKp3	192-1LV	-	0	-	0	-	0	rmp 1; KpVP-1	40	-	wzi64	KL64	Very high	O2v1	Very high	aadA2;rmtB	-	fosA3	-	-	-	-	-	-	-	-	-	TEM-1D.v1^	-	CTX-M-65	-	KPC-2	SHV-11.v1	35Q	OmpK35-17%;OmpK36GD	-	GyrA-83I;GyrA-87G;ParC-80I	-	sul1*?-67%
JNKPN02	Klebsiella pneumoniae	ST11	1	2	ybt 9; ICEKp3	192-1LV	-	0	-	0	-	0	rmp 1; KpVP-1	40	-	wzi64	KL64	Very high	O2v1	Very high	aadA2;rmtB	-	fosA3	-	-	-	-	-	-	-	-	-	TEM-1D.v1^	-	CTX-M-65	-	KPC-2	SHV-11.v1	35Q	OmpK35-17%;OmpK36GD	-	GyrA-83I;GyrA-87G;ParC-80I	-	sul1*?-67%
JNKPN03	Klebsiella pneumoniae	ST11	4	2	ybt 9; ICEKp3	192-1LV	-	0	iuc 1	1	-	0	rmp 1; KpVP-1	40	rmpA2_3-47%	wzi64	KL64	Good	O2v1	Very high	aadA2;rmtB	-	-	-	-	-	-	-	-	-	-	-	TEM-1D.v1^	-	CTX-M-65;SHV-12	-	KPC-2	-	238S;240K;35Q	OmpK35-17%;OmpK36GD	-	GyrA-83I;GyrA-87G;ParC-80I	-	sul1*?-67%
JNKPN04	Klebsiella pneumoniae	ST11	1	2	ybt 9; ICEKp3	192-1LV	-	0	-	0	-	0	-	0	-	wzi209	KL47	Good	OL101	Good	aadA2;rmtB	-	fosA3	-	-	-	-	-	-	-	-	-	TEM-1D.v1^	-	CTX-M-65;SHV-12^	-	KPC-2	-	238S;240K;35Q	OmpK35-17%;OmpK36GD	-	GyrA-83I;GyrA-87G;ParC-80I	-	sul1*?-67%
JNKPN05	Klebsiella pneumoniae	ST11	4	2	ybt 9; ICEKp3	192-2LV	-	0	iuc 1	1	-	0	rmp 1; KpVP-1	40-1LV	rmpA2_3-47%	wzi64	KL64	Very high	O2v1	Good	aadA2;rmtB	-	fosA3	-	-	-	-	-	-	-	-	-	TEM-1D.v1^	-	CTX-M-65;SHV-12	-	KPC-2	-	238S;240K;35Q	OmpK35-17%;OmpK36GD	-	GyrA-83I;GyrA-87G;ParC-80I	-	sul1*?-67%
JNKPN06	Klebsiella pneumoniae	ST528	0	2	-	0	-	0	-	0	-	0	-	0	-	-	KL27	Very high	O2v2	Very high	aadA16*;aadA2^	-	-	-	-	mphA	-	arr-3	sul1	tet(A).v1;tet(D)	-	dfrA12;dfrA27	FONA-5*	-	SFO-1.v1	-	NDM-1	SHV-11.v1^	35Q	-	-	-	-	-
JNKPN07	Klebsiella pneumoniae	ST133	0	2	-	0	-	0	-	0	-	0	-	0	-	wzi180	KL116	Good	O1v1	Very high	-	-	-	qnrS1	-	-	-	-	-	-	-	-	TEM-1D.v1^	-	CTX-M-3	-	IMP-4	SHV-75	-	-	-	-	-	-
JNKPN08	Klebsiella pneumoniae	ST11	4	2	ybt 9; ICEKp3	192-1LV	-	0	iuc 1	1	-	0	-	0	rmpA2_3-47%	wzi64	KL64	Good	O2v1	Very high	aadA2;rmtB	-	fosA3	-	-	mphA	-	-	-	-	-	dfrA12	TEM-1D.v1^	-	CTX-M-65;SHV-12	-	KPC-2	-	238S;240K;35Q	OmpK35-17%;OmpK36GD	-	GyrA-83I;GyrA-87G;ParC-80I	-	sul1?-0%;sul1?-67%
JNKPN09	Klebsiella pneumoniae	ST258	0	2	-	0	-	0	-	0	-	0	-	0	-	wzi154	KL107	Very high	O2v2	Very high	aac(3)-IId^;aac(6')-Ib-cr.v2;aadA16*;aadA2	-	-	qnrB6^	-	-	floR.v1	arr-3	sul1;sul1;sul2	tet(D)	-	dfrA27	TEM-1D.v1^	-	-	-	NDM-5	SHV-11.v1	35Q	OmpK35-0%	-	GyrA-83I;ParC-80I	-	tet(A).v2?-0%
JNKPN10	Klebsiella variicola subsp. variicola	ST3924	0	1	-	0	-	0	-	0	-	0	-	0	-	wzi269	KL25	High	O5	Very high	aac(3)-IId^;aac(6')-Ib-cr.v2;aadA16*;aph3-Ia.v1;strA.v1^;strB.v1	-	-	qnrS1	-	mphA	floR.v1	arr-3	sul1;sul1;sul2*	tet(A).v2	-	dfrA27	TEM-1D.v1^	-	CTX-M-3	-	-	LEN-7^	-	-	-	-	qnrB20*-10%	-
JNKPN11	Klebsiella pneumoniae	ST11	4	2	ybt 9; ICEKp3	192-1LV	-	0	iuc 1	1	-	0	-	0	rmpA2_3-47%	wzi64	KL64	Very high	O2v1	Very high	aadA2^;rmtB	-	fosA3	-	-	mphA	-	-	sul1	-	-	dfrA12	TEM-1D.v1^	-	CTX-M-65;SHV-12	-	KPC-2	-	238S;240K;35Q	OmpK35-17%;OmpK36GD	-	GyrA-83I;GyrA-87G;ParC-80I	-	-
JNKPN12	Klebsiella variicola subsp. variicola	ST2246-2LV	0	2	-	0	-	0	-	0	-	0	-	0	-	-	KL52	Good	OL103	Very high	aac(3)-IV;aadA2^;aadA5;aph(3')-Ia*;aph(4)-Ia;strA.v1;strB.v1*	-	-	-	-	lnuF.v1*	-	-	sul1	-	-	dfrA1.v2	TEM-1D.v1^	-	CTX-M-15*	-	NDM-3	LEN-16^	-	-	-	-	-	-
JNKPN13	Klebsiella pneumoniae	ST11	4	2	ybt 9; ICEKp3	192-1LV	-	0	iuc 1	1	-	0	-	0	rmpA2_3-47%	wzi64	KL64	Good	O2v1	Very high	aadA2^;rmtB	-	fosA3	-	-	mphA	-	-	-	-	-	dfrA12	TEM-1D.v1^	-	CTX-M-65;SHV-12	-	KPC-2	-	238S;240K;35Q	OmpK35-17%;OmpK36GD	-	GyrA-83I;GyrA-87G;ParC-80I	-	sul1?-0%;sul1?-67%
JNKPN14	Klebsiella pneumoniae	ST392	3	1	-	0	-	0	iuc 5	59-1LV	iro 5	35-1LV	-	0	-	wzi187	KL64	Low	O4	Very high	aac(6')-Ib-cr.v2;aadA16*;aph(3')-IIa;strA.v1^	-	-	qnrS1	-	mphA;mphB.v2*	catII.2*;floR.v1*	arr-3	sul1;sul2	tet(A).v1*?;tet(D)*	-	dfrA14.v1^;dfrA27	AmpC1*	-	CTX-M-3	-	-	SHV-11.v1^	35Q	-	-	GyrA-83I;GyrA-83L;GyrA-87N;ParC-80I	qnrB20*-10%	TEM-10.v2?-55%;TEM-105?-0%;strB.v1*?-0%
JNKPN15	Klebsiella pneumoniae	ST11	4	2	ybt 9; ICEKp3	192-1LV	-	0	iuc 1	1-1LV	-	0	rmp 1; KpVP-1	40-1LV	rmpA2_3-47%	wzi64	KL64	Very high	O2v1	Very high	aadA2;rmtB	-	fosA3	-	-	-	-	-	-	-	-	-	TEM-1D.v1^	-	CTX-M-65;SHV-12	-	KPC-2	-	238S;240K;35Q	OmpK35-17%;OmpK36GD	-	GyrA-83I;GyrA-87G;ParC-80I	-	sul1*?-67%
JNKPN16	Klebsiella pneumoniae	ST323	0	2	-	0	-	0	-	0	-	0	-	0	-	wzi262	KL21	Very high	O3b	Very high	aac(6')-Ib-cr.v2;strA.v1^;strB.v1	-	-	qnrB1.v2^	-	-	CatB4.v1?	-	sul2	tet(A).v1	-	dfrA14.v1^	OXA-1;TEM-1D.v1^	-	CTX-M-15	-	KPC-2	SHV-1^	-	-	-	-	fosA7*-15%	-
JNKPN17	Klebsiella pneumoniae	ST15	1	2	ybt 14; ICEKp5?	131-4LV	-	0	-	0	-	0	-	0	-	wzi19	KL19	High	O1v2	Very high	aac(3)-IId^;aadA2^	-	-	-	-	mphA	-	-	sul1	-	-	dfrA12	-	-	CTX-M-15	-	KPC-2	SHV-28.v1^	-	-	-	GyrA-83F;GyrA-87A;ParC-80I	-	-
JNKPN18	Klebsiella pneumoniae	ST11	4	2	ybt 9; ICEKp3	192-1LV	-	0	iuc 1	1	-	0	-	0	rmpA2_3-47%	wzi64	KL64	Good	O2v1	Very high	aadA2;rmtB	-	fosA3	-	-	-	-	-	-	-	-	-	TEM-1D.v1^	-	CTX-M-65;SHV-12	-	KPC-2	-	238S;240K;35Q	OmpK35-17%;OmpK36GD	-	GyrA-83I;GyrA-87G;ParC-80I	-	sul1*?-67%
JNKPN19	Klebsiella pneumoniae	ST11	1	2	ybt 9; ICEKp3	192-1LV	-	0	-	0	-	0	-	0	-	wzi209	KL47	Good	OL101	Good	rmtB	-	-	-	-	-	-	-	-	-	-	-	TEM-1D.v1^	-	CTX-M-65	-	KPC-2	SHV-11.v1	35Q	OmpK35-17%;OmpK36GD	-	GyrA-83I;GyrA-87G;ParC-80I	-	-
JNKPN21	Klebsiella pneumoniae	ST25	4	0	ybt 2; ICEKp1	323-1LV	-	0	iuc 3	23	iro 3	25	rmp 3; ICEKp1	50	-	wzi72	KL2	Very high	O1v2	Good	aadA*;strA.v1^;strB.v1	-	-	qnrS1	-	-	cmlA5;floR.v1	-	sul2	tet(A).v2	-	dfrA14.v1^	LAP-2;OXA-10	-	-	-	-	SHV-11.v1^	35Q	OmpK36-30%	-	-	-	arr-2?-0%
JNKPN22	Klebsiella pneumoniae	ST11	4	2	ybt 9; ICEKp3	192-1LV	-	0	iuc 1	1	-	0	-	0	rmpA2_8-60%	wzi209	KL47	Good	OL101	Good	aac(6')-Ib-cr.v2;aadA2;aph3-Ia.v1^;rmtB	-	fosA3	-	-	-	CatB4.v1?;catII.2*	-	-	tet(A).v1	-	-	OXA-1;TEM-1D.v1^	-	CTX-M-15;CTX-M-65	-	KPC-2	SHV-11.v1^	35Q	OmpK35-17%;OmpK36GD	-	GyrA-83I;GyrA-87G;ParC-80I	-	sul1*?-67%
JNKPN23	Klebsiella pneumoniae	ST11	4	2	ybt 9; ICEKp3	192-1LV	-	0	iuc 1	1	-	0	rmp 1; KpVP-1 (incomplete)	40-1LV	rmpA2_3-47%	wzi64	KL64	Very high	O2v1	Very high	aadA16*;aadA2;rmtB;rmtC;strA.v1*;strB.v1*	-	fosA2*	qnrS1	-	-	-	arr-3	sul1;sul2	-	-	dfrA14.v1^;dfrA27	CMY-6;LAP-2;MIR-9;TEM-1D.v1^	-	CTX-M-65;SHV-12^	-	KPC-2;NDM-1	-	238S;240K;35Q	OmpK35-17%;OmpK36GD	-	GyrA-83I;GyrA-83I;GyrA-87G;ParC-80I	-	-
JNKPN24	Klebsiella pneumoniae	ST11	4	2	ybt 9; ICEKp3	192-1LV	-	0	iuc 1	1	-	0	rmp 1; KpVP-1 (incomplete)	40-1LV	rmpA2_3-47%	wzi64	KL64	Very high	O2v1	Very high	aadA16*;aadA2;rmtB;rmtC	-	-	-	-	-	-	arr-3	sul1	-	-	dfrA27	CMY-6;TEM-1D.v1^	-	CTX-M-65;SHV-12	-	KPC-2;NDM-1	-	238S;240K;35Q	OmpK35-17%;OmpK36GD	-	GyrA-83I;GyrA-87G;ParC-80I	-	-
JNKPN26	Klebsiella pneumoniae	ST11	4	3	ybt 9; ICEKp3	192-1LV	-	0	iuc 1	1	-	0	rmp 1; KpVP-1 (incomplete)	40-1LV	rmpA2_3-47%	wzi64	KL64	Very high	O2v1	Very high	aadA16*;aadA2;rmtB;rmtC	-	-	-	-	-	-	arr-3	sul1	-	-	dfrA27	CMY-6;TEM-1D.v1^	-	CTX-M-65;SHV-12	-	KPC-2;NDM-1	-	238S;240K;35Q	OmpK35-17%;OmpK36GD	MgrB-0%	GyrA-83I;GyrA-87G;ParC-80I	-	-
JNKPN27	Klebsiella pneumoniae	ST24	4	1	ybt 9; ICEKp3	174-2LV	-	0	iuc 3	23-1LV	-	0	-	0	-	wzi119	KL25	High	O1v1	Very high	aac(3)-IId^;aac(6')-Ib-cr.v2;aadA16*;aph3-Ia.v1;strA.v1^;strB.v1	-	-	qnrS1	-	mphA	floR.v1	arr-3	sul1;sul2*	tet(A).v1?	-	dfrA1.v1;dfrA27	LAP-2;TEM-1D.v1^	-	CTX-M-3	-	-	SHV-11.v1^	35Q	-	-	-	-	-
JNKPN28	Klebsiella pneumoniae	ST11	4	2	ybt 9; ICEKp3	192-1LV	-	0	iuc 1	1-1LV	-	0	rmp 1; KpVP-1	40-1LV	rmpA2_3-47%	wzi64	KL64	Very high	O2v1	Very high	aadA2;rmtB	-	fosA3	-	-	-	-	-	-	-	-	-	TEM-1D.v1^	-	CTX-M-65;SHV-12	-	KPC-2	-	238S;240K;35Q	OmpK35-17%;OmpK36GD	-	GyrA-83I;GyrA-87G;ParC-80I	-	sul1*?-67%
JNKPN29	Klebsiella pneumoniae	ST11	4	2	ybt 9; ICEKp3	192-1LV	-	0	iuc 1	1	-	0	rmp 1; KpVP-1 (incomplete)	27-2LV	rmpA2_3-47%	wzi64	KL64	Very high	O2v1	Very high	aadA16*;aadA2;rmtB;rmtC	-	-	-	-	-	-	arr-3	sul1	-	-	dfrA27	CMY-6;TEM-1D.v1^	-	CTX-M-65	-	KPC-2;NDM-1	SHV-11.v1^	35Q	OmpK35-17%;OmpK36GD	-	GyrA-83I;GyrA-87G;ParC-80I	-	-
JNKPN30	Klebsiella pneumoniae	ST11	4	2	ybt 9; ICEKp3	192-1LV	-	0	iuc 1	1	-	0	rmp 1; KpVP-1 (incomplete)	40-1LV	rmpA2_3-47%	wzi64	KL64	Good	O2v1	Very high	aadA16*;aadA2;rmtB;rmtC	-	-	-	-	-	-	arr-3	sul1	-	-	dfrA27	CMY-6;TEM-1D.v1^	-	CTX-M-65	-	NDM-1	SHV-11.v1	35Q	OmpK35-17%;OmpK36GD	-	GyrA-83I;GyrA-87G;ParC-80I	-	-
JNKPN31	Klebsiella pneumoniae	ST11	4	2	ybt 9; ICEKp3	192-1LV	-	0	iuc 1	1	-	0	rmp 1; KpVP-1 (incomplete)	40-1LV	rmpA2_3-47%	wzi64	KL64	Very high	O2v1	Very high	aadA16*;aadA2;rmtB;rmtC	-	-	-	-	-	-	arr-3	sul1	-	-	dfrA27	CMY-6;TEM-1D.v1^	-	CTX-M-65	-	KPC-2;NDM-1	SHV-11.v1	35Q	OmpK35-17%;OmpK36GD	-	GyrA-83I;GyrA-87G;ParC-80I	dfrA16.v2?-0%	qnrA1?-45%
JNKPN32	Klebsiella pneumoniae	ST15	1	2	ybt 16; ICEKp12	277	-	0	-	0	-	0	-	0	-	wzi93	KL112	Very high	O1v1	Very high	aac(3)-IId^;aac(6')-Ib;aadA16*;rmtF	-	-	qnrB1.v2^	-	mphE.v2*;msrE	-	arr-3	sul1	-	-	dfrA14.v1^;dfrA27	-	-	CTX-M-15	-	OXA-232	SHV-28.v1^	-	OmpK35-17%	-	GyrA-83F;GyrA-87A;ParC-80I	-	tet(C)*?-48%
JNKPN33	Klebsiella pneumoniae	ST11	1	2	ybt 9; ICEKp3	192-1LV	-	0	-	0	-	0	-	0	-	wzi209	KL47	Good	OL101	Good	aadA2;rmtB	-	fosA3	-	-	-	-	-	-	-	-	-	TEM-1D.v1^	-	CTX-M-65	-	KPC-2	SHV-11.v1	35Q	OmpK35-17%;OmpK36GD	-	GyrA-83I;GyrA-87G;ParC-80I	-	sul1*?-67%
JNKPN34	Klebsiella pneumoniae	ST11	4	2	ybt 9; ICEKp3	192-1LV	-	0	iuc 1	1-1LV	-	0	rmp 1; KpVP-1	40-1LV	rmpA2_3-47%	wzi64	KL64	Very high	O2v1	Very high	aadA2;rmtB	-	fosA3	-	-	-	-	-	-	-	-	-	TEM-1D.v1^	-	CTX-M-65	-	KPC-2	SHV-11.v1	35Q	OmpK35-17%;OmpK36GD	-	GyrA-83I;GyrA-87G;ParC-80I	-	sul1*?-67%
JNKPN35	Klebsiella pneumoniae	ST101	0	2	-	0	-	0	-	0	-	0	-	0	-	wzi137	KL17	Very high	O1v1	Very high	-	-	-	qnrS1	-	-	-	-	sul1;sul1	tet(A).v1	-	dfrA1.v1;dfrA14.v1^	DHA-1	-	-	-	IMP-4	SHV-1^	-	-	-	-	-	-
JNKPN36	Klebsiella pneumoniae	ST11	4	2	ybt 9; ICEKp3	192-1LV	-	0	iuc 1	1	-	0	-	0	rmpA2_3-47%	wzi64	KL64	Very high	O2v1	Very high	aadA2	-	fosA3	-	-	mphA	-	-	-	-	-	dfrA12	-	-	CTX-M-65;SHV-12	-	KPC-2	-	238S;240K;35Q	OmpK35-17%;OmpK36GD	-	GyrA-83I;GyrA-87G;ParC-80I	-	sul1?-0%;sul1?-67%
JNKPN37	Klebsiella pneumoniae	ST11	4	2	ybt 9; ICEKp3	192-1LV	-	0	iuc 1	1-1LV	-	0	rmp 1; KpVP-1	40-1LV	rmpA2_3-47%	wzi64	KL64	Very high	O2v1	Very high	aadA2;rmtB	-	-	-	-	-	-	-	-	-	-	-	TEM-1D.v1^	-	CTX-M-65	-	KPC-2	SHV-11.v1	35Q	OmpK35-17%;OmpK36GD	-	GyrA-83I;GyrA-87G;ParC-80I	-	sul1*?-67%
JNKPN38	Klebsiella pneumoniae	ST11	4	2	ybt 9; ICEKp3	192-1LV	-	0	iuc 1	1	-	0	rmp 1; KpVP-1	40	rmpA2_3-47%	wzi64	KL64	Very high	O2v1	Very high	aadA2;rmtB	-	fosA3	-	-	-	-	-	-	-	-	-	TEM-1D.v1^	-	CTX-M-65*;SHV-12	-	KPC-2	-	238S;240K;35Q	OmpK35-17%;OmpK36GD	-	GyrA-83I;GyrA-87G;ParC-80I	-	sul1*?-67%
JNKPN40	Klebsiella pneumoniae	ST29	0	2	-	0	-	0	-	0	-	0	-	0	-	wzi115	KL54	Very high	O1v2	Very high	aadA16*;strA.v1*;strB.v1*	-	-	qnrB4;qnrS1	-	mphA;mphE.v2;msrE	floR.v1	arr-3	sul1;sul2	tet(A).v2	-	dfrA27	DHA-1;LAP-2;TEM-1D.v1^	-	-	-	NDM-1	-	-	-	-	-	SHV-12?-0%	-
JNKPN41	Klebsiella pneumoniae	ST11	1	2	ybt 9; ICEKp3	192-1LV	-	0	-	0	-	0	-	0	-	wzi209	KL47	Good	OL101	Good	aadA2;rmtB	-	fosA3	-	-	-	-	-	-	-	-	-	TEM-1D.v1^	-	CTX-M-65	-	KPC-2	SHV-11.v1	35Q	OmpK35-17%;OmpK36GD	-	GyrA-83I;GyrA-87G;ParC-80I	-	sul1*?-67%
JNKPN42	Klebsiella pneumoniae	ST1537	0	1	-	0	-	0	-	0	-	0	-	0	-	wzi101	KL24	Very high	O2v1	Very high	aac(3)-IId^;aac(6')-Ib-cr.v2;aadA16*;aph3-Ia.v1;strA.v1^;strB.v1	-	-	qnrS1	-	mphA	floR.v1	arr-3	sul1;sul1;sul2*	tet(A).v2	-	dfrA27	TEM-1D.v1^	-	CTX-M-3	-	-	SHV-1^	-	OmpK36-84%	-	-	qnrB20*-10%	-
JNKPN43	Klebsiella pneumoniae	ST11	4	2	ybt 9; ICEKp3	192-1LV	-	0	iuc 1	1	iro 1	2	rmp 1; KpVP-1	40-1LV	rmpA2_3-47%	wzi64	KL64	Good	O2v1	Good	aadA2;rmtB	-	fosA3	-	-	mphA	-	-	-	-	-	dfrA12	TEM-1D.v1^	-	CTX-M-65;SHV-12	-	KPC-2	-	238S;240K;35Q	OmpK35-17%;OmpK36GD	-	GyrA-83I;GyrA-87G;ParC-80I	-	sul1?-0%;sul1?-67%
JNKPN44	Klebsiella pneumoniae	ST11	1	2	ybt 9; ICEKp3	192-1LV	-	0	-	0	-	0	-	0	-	wzi64	KL64	Very high	O2v1	Very high	aadA2;aph3-Ia.v1^;rmtB	-	-	-	-	mphA	-	-	-	-	-	dfrA12	TEM-1D.v1^	-	CTX-M-65	-	KPC-2	SHV-11.v1	35Q	OmpK35-17%;OmpK36GD	-	GyrA-83I;GyrA-87G;ParC-80I	-	sul1?-0%;sul1?-67%
JNKPN45	Klebsiella pneumoniae	ST485	0	1	-	0	-	0	-	0	-	0	-	0	-	wzi84	KL28	Very high	O2v1	Very high	aadA2^;aadA^;aph(3')-IIa	-	-	qnrS1	-	-	cmlA1*;floR.v1*	-	sul3	tet(A).v1*	-	dfrA12;dfrA14.v1^	TEM-1D.v1^	-	CTX-M-55	-	-	SHV-27^	156D	-	-	GyrA-83I;ParC-80R	-	-
JNKPN46	Klebsiella quasipneumoniae subsp. similipneumoniae	ST1031-1LV	0	2	-	0	-	0	-	0	-	0	-	0	-	wzi443	KL10	Good	O5	Good	aac(3)-IId^;aac(6')-Ib-cr.v2;aadA16*;aph3-Ia.v1;strA.v1^;strB.v1	-	-	qnrS1	-	mphA	floR.v1	arr-3	sul1;sul2*	tet(A).v2	-	dfrA27	TEM-1D.v1^	-	CTX-M-3	-	NDM-5	OKP-B-1^	-	OmpK35-6%	-	-	qnrB20*-10%	-
JNKPN47	Klebsiella pneumoniae	ST101	0	2	-	0	-	0	-	0	-	0	-	0	-	wzi137	KL17	Very high	O1v1	Very high	aadA2^	-	-	qnrS1	-	mphA	-	-	sul1	tet(A).v1	-	dfrA1.v1;dfrA12	DHA-1	-	-	-	NDM-5	SHV-1^	-	-	-	-	-	-
JNKPN48	Klebsiella pneumoniae	ST11	4	2	ybt 9; ICEKp3	192-1LV	-	0	iuc 1	1	-	0	rmp 1; KpVP-1	40	rmpA2_3-47%	wzi19	KL19	High	O2v2	Perfect	aadA2;rmtB	-	fosA3	-	-	-	-	-	-	-	-	-	TEM-1D.v1^	-	CTX-M-65	-	KPC-2	SHV-11.v1	35Q	OmpK35-17%;OmpK36GD	-	GyrA-83I;GyrA-87G;ParC-80I	-	sul1*?-67%
JNKPN49	Klebsiella pneumoniae	ST11	4	2	ybt 9; ICEKp3	192-1LV	-	0	iuc 1	1	-	0	rmp 1; KpVP-1	40	rmpA2_3-47%	wzi64	KL64	Very high	O2v1	Very high	rmtB	-	-	qnrS1	-	-	catII.2*	-	sul2	tet(A).v1	-	dfrA14.v1^	LAP-2;TEM-1D.v1^	-	CTX-M-65	-	KPC-2	SHV-11.v1	35Q	OmpK35-17%;OmpK36GD	-	GyrA-83I;GyrA-87G;ParC-80I	-	-
JNKPN50	Klebsiella pneumoniae	ST37	0	1	-	0	-	0	-	0	-	0	-	0	-	wzi50	KL15	Very high	O4	Very high	aac(6')-Ib-cr.v2;aadA16*	-	-	qnrS1	-	mphA	floR.v1	arr-3	sul1	tet(A).v2	-	dfrA27	-	-	CTX-M-3	-	-	SHV-11.v1^	35Q	OmpK36-8%	-	-	qnrB20*-10%	TEM-105?-0%
JNKPN51	Klebsiella pneumoniae	ST24	4	2	ybt 9; ICEKp3	174-2LV	-	0	iuc 3	23-1LV	-	0	-	0	-	wzi119	KL25	High	O1v1	Very high	aac(3)-IId^;aadA16*;aph3-Ia.v1;rmtC;strA.v1^;strB.v1	-	-	qnrS1	-	-	-	arr-3	sul1;sul2*	tet(A).v1	-	dfrA1.v1;dfrA27	CMY-6;LAP-2;TEM-1D.v1^	-	CTX-M-3	-	NDM-1	SHV-11.v1^	35Q	-	-	-	-	-
JNKPN52	Klebsiella pneumoniae	ST11	1	2	ybt 9; ICEKp3	192-1LV	-	0	-	0	-	0	-	0	-	wzi209	KL47	Good	OL101	Good	aadA2;rmtB	-	fosA3	-	-	-	-	-	-	-	-	-	TEM-1D.v1^	-	CTX-M-65	-	KPC-2	SHV-11.v1	35Q	OmpK35-17%;OmpK36GD	-	GyrA-83I;GyrA-87G;ParC-80I	-	sul1*?-67%
JNKPN54	Klebsiella pneumoniae	ST11	1	2	ybt 9; ICEKp3	192-1LV	-	0	-	0	-	0	-	0	-	wzi209	KL47	Good	OL101	Good	aadA2;rmtB	-	fosA3	-	-	-	-	-	-	-	-	-	TEM-1D.v1^	-	CTX-M-65	-	KPC-2	SHV-11.v1	35Q	OmpK35-17%;OmpK36GD	-	GyrA-83I;GyrA-87G;ParC-80I	-	sul1*?-67%
JNKPN55	Klebsiella pneumoniae	ST11	1	2	ybt 9; ICEKp3	192-1LV	-	0	-	0	-	0	-	0	-	wzi209	KL47	Good	OL101	Good	aadA2;rmtB	-	fosA3	-	-	-	-	-	-	-	-	-	TEM-1D.v1^	-	CTX-M-65	-	KPC-2	SHV-11.v1^	35Q	OmpK35-17%;OmpK36GD	-	GyrA-83I;GyrA-87G;ParC-80I	-	sul1*?-67%
JNKPN56	Klebsiella pneumoniae	ST37	0	1	-	0	-	0	-	0	-	0	-	0	-	wzi81	KL81	Good	OL101	Good	aadA2^;armA	-	-	qnrB4	-	mphA;mphE.v2;msrE	-	-	sul1	-	-	dfrA12	DHA-1	-	SHV-12	-	-	-	238S;240K;35Q	OmpK36-24%	-	GyrA-83I;ParC-80I	-	-
JNKPN57	Klebsiella pneumoniae	ST11	1	2	ybt 9; ICEKp3	192-1LV	-	0	-	0	-	0	-	0	-	wzi209	KL47	Good	OL101	Good	aadA2;rmtB	-	fosA3	-	-	-	-	-	-	-	-	-	TEM-1D.v1^	-	CTX-M-65;SHV-12^	-	KPC-2	-	238S;240K;35Q	OmpK35-17%;OmpK36GD	-	GyrA-83I;GyrA-87G;ParC-80I	-	sul1*?-67%
JNKPN58	Klebsiella pneumoniae	ST11	4	2	ybt 9; ICEKp3	192-2LV	-	0	iuc 1	1-1LV	-	0	-	0	rmpA2_3-47%	wzi64	KL64	Very high	O2v1	Very high	aadA2	-	-	-	-	-	-	-	-	-	-	-	-	-	-	-	KPC-2	SHV-11.v1	35Q	OmpK35-17%;OmpK36GD	-	GyrA-83I;GyrA-87G;ParC-80I	-	sul1*?-67%
JNKPN59	Klebsiella pneumoniae	ST152	0	2	-	0	-	0	-	0	-	0	-	0	-	wzi110	KL149	Very high	O4	Very high	-	-	-	-	-	-	-	-	-	-	-	-	-	-	-	-	KPC-2	SHV-1^	-	-	-	-	-	-
JNKPN60	Klebsiella pneumoniae	ST11	1	2	ybt 9; ICEKp3	192-1LV	-	0	-	0	-	0	-	0	-	wzi209	KL47	Good	OL101	Good	aac(3)-IId^;aac(6')-Ib3^;strA.v1^;strB.v1*	-	-	-	-	ermB.v1*;mphA	-	-	sul2	tet(A).v1	-	-	TEM-1D.v1^	-	CTX-M-14	-	KPC-2	SHV-11.v1	35Q	OmpK35-17%;OmpK36GD	-	GyrA-83I;GyrA-87G;ParC-80I	cmlA5*-21%	catII.2*?-70%
JNKPN61	Klebsiella pneumoniae	ST11	4	2	ybt 9; ICEKp3	192-2LV	-	0	iuc 1	1	-	0	rmp 1; KpVP-1	40-1LV	rmpA2_3-47%	wzi64	KL64	Very high	O2v1	Good	aadA2;rmtB	-	fosA3	-	-	-	-	-	-	-	-	-	TEM-1D.v1^	-	CTX-M-65;SHV-12	-	KPC-2	-	238S;240K;35Q	OmpK35-17%;OmpK36GD	-	GyrA-83I;GyrA-87G;ParC-80I	-	sul1*?-67%
