# Supplementary material for: Clonal Dissemination of Clinical Carbapenem-Resistant Klebsiella pneumoniae Isolates Carrying fosA3 and blaKPC–2 Coharboring Plasmids in Shandong, China
Source: Front Microbiol. 2021 Dec 17;12:771170. doi: 10.3389/fmicb.2021.771170 (PMC8718808; doi:10.3389/fmicb.2021.771170)
Supplement: Supplementary file 5 [file Table_4.XLSX]

## Sheet: Sheet1
Table S4 | Distribution of MICs of 57 CRKP isolates
	MIC (μg/mL)
Isolate	TZP	CAZ	CRO	FEP	ATM	ETP	IPM	AMK	GEN	CIP	LVX	SXT	POL	TGC	FOS
JNKPN01	>=128	>=64	>=64	>=64	>=64	>=32	>=16	>=64	>=16	>=4	>=8	<=1/19	1	0.5	>=1024
JNKPN02	>=128	>=64	>=64	>=64	>=64	>=32	<=1	>=64	>=16	>=4	>=8	2/38	1	2	>=1024
JNKPN03	>=128	>=64	>=64	>=64	>=64	>=32	>=16	>=64	>=16	>=4	>=8	<=1/19	0.5	2	512
JNKPN04	>=128	>=64	>=64	>=64	>=64	>=32	>=16	>=64	>=16	>=4	>=8	<=1/19	0.5	2	>=1024
JNKPN05	>=128	>=64	>=64	>=64	>=64	>=32	>=16	<=2	>=16	>=4	>=8	<=1/19	1	1	>=1024
JNKPN06	>=128	>=64	>=64	>=64	>=64	16	>=16	<=2	<=1	<=0.25	<=0.25	>=16/304	1	0.5	<=32
JNKPN07	>=128	>=64	>=64	32	2	2	8	<=2	<=1	1	1	<=1/19	1	2	<=32
JNKPN08	>=128	>=64	>=64	>=64	>=64	>=32	>=16	>=64	>=16	>=4	>=8	>=16/304	0.125	0.5	>=1024
JNKPN09	>=128	>=64	>=64	>=64	2	>=32	>=16	<=2	>=16	>=4	4	>=16/304	1	0.5	64
JNKPN10	>=128	>=64	>=64	>=64	>=64	4	<=1	<=2	>=16	>=4	2	>=16/304	1	2	<=32
JNKPN11	>=128	>=64	>=64	>=64	>=64	>=32	>=16	>=64	>=16	>=4	>=8	>=16/304	0.5	1	>=1024
JNKPN12	>=128	>=64	>=64	>=64	>=64	>=32	>=16	<=2	<=1	>=4	>=8	<=1/19	0.5	0.5	512
JNKPN13	>=128	>=64	>=64	>=64	>=64	>=32	>=16	>=64	>=16	>=4	>=8	>=16/304	0.25	0.5	>=1024
JNKPN14	>=128	>=64	>=64	>=64	>=64	32	>=16	<=2	4	1	1	>=16/304	1	0.25	<=32
JNKPN15	>=128	>=64	>=64	>=64	>=64	>=32	>=16	>=64	>=16	>=4	>=8	<=1/19	1	0.5	>=1024
JNKPN16	>=128	>=64	>=64	16	>=64	8	>=16	<=2	<=1	>=4	>=8	>=16/304	0.5	0.5	<=32
JNKPN17	>=128	>=64	>=64	32	>=64	8	>=16	<=2	>=16	>=4	>=8	>=16/304	0.5	0.25	>=1024
JNKPN18	>=128	>=64	>=64	>=64	>=64	>=32	>=16	>=64	>=16	>=4	>=8	<=1/19	0.5	3	>=1024
JNKPN19	>=128	>=64	>=64	>=64	>=64	>=32	>=16	>=64	>=16	>=4	>=8	<=1/19	0.5	0.5	512
JNKPN21	>=128	<=1	<=1	2	<=1	>=32	2	<=2	<=1	>=4	>=8	>=16/304	1	1	64
JNKPN22	>=128	>=64	>=64	>=64	>=64	>=32	>=16	>=64	>=16	>=4	>=8	<=1/19	0.5	2	>=1024
JNKPN23	>=128	>=64	>=64	>=64	>=64	>=32	>=16	>=64	>=16	>=4	>=8	>=16/304	1	0.5	512
JNKPN24	>=128	>=64	>=64	>=64	>=64	>=32	>=16	>=64	>=16	>=4	>=8	>=16/304	0.5	1	512
JNKPN26	>=128	>=64	>=64	>=64	>=64	>=32	>=16	>=64	>=16	>=4	>=8	>=16/304	>64	1	512
JNKPN27	>=128	16	>=64	>=64	>=64	8	<=1	<=2	>=16	>=4	>=8	>=16/304	1	1	<=32
JNKPN28	>=128	>=64	>=64	>=64	>=64	>=32	>=16	>=64	>=16	>=4	>=8	<=1/19	0.5	0.5	1024
JNKPN29	>=128	>=64	>=64	>=64	>=64	>=32	>=16	>=64	>=16	>=4	>=8	>=16/304	0.5	1	1024
JNKPN30	>=128	>=64	>=64	>=64	>=64	>=32	>=16	>=64	>=16	>=4	>=8	>=16/304	0.5	2	512
JNKPN31	>=128	>=64	>=64	>=64	>=64	>=32	>=16	>=64	>=16	>=4	>=8	>=16/304	1	1	512
JNKPN32	>=128	>=64	>=64	>=64	>=64	16	2	<=2	>=16	>=4	>=8	>=16/304	1	2	64
JNKPN33	>=128	>=64	>=64	>=64	>=64	>=32	>=16	>=64	>=16	>=4	>=8	<=1/19	1	1	>=1024
JNKPN34	>=128	>=64	>=64	>=64	>=64	>=32	>=16	>=64	>=16	>=4	>=8	<=1/19	1	1	>=1024
JNKPN35	>=128	>=64	16	>=64	<=1	32	16	<=2	<=1	1	1	>=16/304	0.5	1	<=32
JNKPN36	>=128	>=64	>=64	>=64	>=64	>=32	>=16	<=2	<=1	>=4	>=8	>=16/304	0.5	1	>=1024
JNKPN37	>=128	>=64	>=64	>=64	>=64	>=32	>=16	>=64	>=16	>=4	>=8	<=1/19	1	2	<=32
JNKPN38	>=128	>=64	>=64	>=64	>=64	>=32	>=16	>=64	>=16	>=4	>=8	<=1/19	0.5	0.75	>=1024
JNKPN40	>=128	>=64	>=64	32	>=64	16	<=1	<=2	<=1	1	1	>=16/304	0.5	1	64
JNKPN41	>=128	>=64	>=64	>=64	>=64	>=32	>=16	>=64	>=16	>=4	>=8	<=1/19	1	1	>=1024
JNKPN42	>=128	>=64	>=64	>=64	>=64	>=32	8	8	>=16	>=4	>=8	>=16/304	0.5	0.75	256
JNKPN43	>=128	>=64	>=64	>=64	>=64	>=32	>=16	>=64	>=16	>=4	>=8	2/38	2	2	>=1024
JNKPN44	>=128	>=64	>=64	>=64	>=64	>=32	>=16	>=64	>=16	>=4	>=8	>=16/304	0.5	1	>=1024
JNKPN45	>=128	>=64	>=64	>=64	>=64	2	2	<=2	<=1	>=4	>=8	>=16/304	2	2	128
JNKPN46	>=128	>=64	>=64	>=64	16	32	>=16	<=2	>=16	>=4	2	>=16/304	0.5	0.25	<=32
JNKPN47	>=128	>=64	>=64	>=64	<=1	>=32	>=16	<=2	<=1	0.5	1	>=16/304	0.5	0.5	<=32
JNKPN48	>=128	>=64	>=64	>=64	>=64	>=32	>=16	>=64	>=16	>=4	>=8	<=1/19	1	2	1024
JNKPN49	>=128	>=64	>=64	>=64	>=64	>=32	>=16	>=64	>=16	>=4	>=8	>=16/304	0.5	0.25	1024
JNKPN50	>=128	16	>=64	>=64	>=64	>=32	4	8	<=1	>=4	>=8	>=16/304	1	1	1024
JNKPN51	>=128	>=64	>=64	>=64	>=64	8	>=16	>=64	>=16	>=4	2	>=16/304	2	1	<=32
JNKPN52	>=128	>=64	>=64	>=64	>=64	>=32	>=16	>=64	>=16	>=4	>=8	<=1/19	1	0.5	>=1024
JNKPN54	>=128	>=64	>=64	>=64	>=64	>=32	>=16	>=64	>=16	>=4	>=8	<=1/19	1	0.5	>=1024
JNKPN55	>=128	>=64	>=64	>=64	>=64	>=32	>=16	>=64	>=16	>=4	>=8	<=1/19	1	1	>=1024
JNKPN56	>=128	>=64	>=64	>=64	>=64	>=32	>=16	>=64	2	>=4	>=8	>=16/304	1	2	>=1024
JNKPN57	>=128	>=64	>=64	>=64	>=64	>=32	>=16	>=64	>=16	>=4	>=8	<=1/19	1	1	>=1024
JNKPN58	>=128	>=64	>=64	>=64	>=64	>=32	>=16	<=2	<=1	>=4	>=8	<=1/19	0.5	1	512
JNKPN59	>=128	>=64	>=64	>=64	>=64	8	16	<=2	<=1	<=0.25	<=0.25	<=1/19	0.5	0.25	<=32
JNKPN60	>=128	>=64	>=64	>=64	>=64	>=32	>=16	<=2	>=16	>=4	>=8	<=1/19	0.5	0.25	512
JNKPN61	>=128	>=64	>=64	32	>=64	>=32	>=16	<=2	>=16	>=4	>=8	>=16/304	0.5	0.5	>=1024
MIC, minimal inhibitory concentrations; CRO, ceftriaxone; FEP, cefepime; CAZ, ceftazidime; ATM, aztreonam; TZP, piperacillin-tazobactam; ETP, ertapenem; IMP, imipenem; SXT, trimethoprim-sulfamethoxazole; AMK, amikacin; GEN, gentamicin; CIP, ciprofloxacin; LVX, Levofloxacin; FOS, fosfomycin; TGC, tigecycline; POL, polymyxin B.
