# Supplementary material for: Clonal Dissemination of Clinical Carbapenem-Resistant Klebsiella pneumoniae Isolates Carrying fosA3 and blaKPC–2 Coharboring Plasmids in Shandong, China
Source: Front Microbiol. 2021 Dec 17;12:771170. doi: 10.3389/fmicb.2021.771170 (PMC8718808; doi:10.3389/fmicb.2021.771170)
Supplement: Supplementary file 6 [file Table_5.xlsx]

## Sheet: cg-2
Table S5 | Comparison Table of cgMLST
Sample ID	ST	Complex Type	MST Cluster	KP1_RS00005	KP1_RS00010	KP1_RS00015	KP1_RS00020	KP1_RS00025	KP1_RS00035	KP1_RS00040	KP1_RS00045	KP1_RS00050	KP1_RS00055	KP1_RS00060	KP1_RS00065	KP1_RS00070	KP1_RS00105	KP1_RS00115	KP1_RS00120	KP1_RS00125	KP1_RS00135	KP1_RS00140	KP1_RS00145	KP1_RS00150	KP1_RS00155	KP1_RS00160	KP1_RS00165	KP1_RS00175	KP1_RS00180	KP1_RS00185	KP1_RS00205	KP1_RS00210	KP1_RS00215	KP1_RS00220	KP1_RS00225	KP1_RS00235	KP1_RS00275	KP1_RS00285	KP1_RS00300	KP1_RS00310	KP1_RS00320	KP1_RS00325	KP1_RS00330	KP1_RS00340	KP1_RS00345	KP1_RS00350	KP1_RS00355	KP1_RS00360	KP1_RS00365
JNKPN49	11	1771	Cluster 1	4	1	2	2	8	1	8	10	136	7	8	6	2	1	4	103	8	8	8	8	8	1	1	8	7	5	9	7	1	7	8	1	1	2	1	8	? (failed)	7	8	7	8	7	5	6	8	5
JNKPN03	11	1774	Cluster 1	4	1	2	2	8	1	8	10	136	7	8	6	2	1	4	103	8	8	8	8	8	1	1	8	7	5	9	7	1	7	8	1	1	2	1	8	8	7	8	7	8	7	5	6	8	5
JNKPN01	11	1774	Cluster 1	4	1	2	2	8	1	8	10	136	7	8	6	2	1	4	103	8	8	8	8	8	1	1	8	7	5	9	7	1	7	8	1	1	2	1	8	8	7	8	7	8	7	5	6	8	5
JNKPN24	11	1774	Cluster 1	4	1	2	2	8	1	8	10	136	7	8	6	2	1	4	103	8	8	8	8	8	1	1	8	7	5	9	7	1	7	8	1	1	2	1	8	8	7	8	7	8	7	5	6	8	5
JNKPN26	11	1774	Cluster 1	4	1	2	2	8	1	8	10	136	7	8	6	2	1	4	103	8	8	8	8	8	1	1	8	7	5	9	7	1	7	8	1	1	2	1	8	8	7	8	7	8	7	5	6	8	5
JNKPN29	11	1774	Cluster 1	4	1	2	2	8	1	8	10	136	7	8	6	2	1	4	103	8	8	8	8	8	1	1	8	7	5	9	7	1	7	8	1	1	2	1	8	8	7	8	7	8	7	5	6	8	5
JNKPN30	11	1774	Cluster 1	4	1	2	2	8	1	8	10	136	7	8	6	2	1	4	103	8	8	8	8	8	1	1	8	7	5	9	7	1	7	8	1	1	2	1	8	8	7	8	7	8	7	5	6	8	5
JNKPN31	11	1774	Cluster 1	4	1	2	2	8	1	8	10	136	7	8	6	2	1	4	103	8	8	8	8	8	1	1	8	7	5	9	7	1	7	8	1	1	2	1	8	8	7	8	7	8	7	5	6	8	? (failed)
JNKPN38	11	6168	Cluster 1	4	1	2	2	8	1	8	10	136	7	8	6	2	1	4	103	8	8	8	8	8	1	1	8	7	5	9	7	1	7	8	1	1	2	1	8	8	7	8	7	8	7	5	6	8	5
JNKPN05	11	6168	Cluster 1	4	1	2	2	8	1	8	10	136	7	8	6	2	1	4	103	8	8	8	8	8	1	1	8	7	5	9	7	1	7	8	1	1	2	1	8	8	7	8	7	8	7	5	6	8	5
JNKPN58	11	6168	Cluster 1	4	1	2	2	8	1	8	10	136	7	8	6	2	1	4	103	8	8	8	8	8	1	1	8	7	5	9	7	1	7	8	1	1	2	1	8	8	7	8	7	8	7	5	6	8	5
JNKPN61	11	6168	Cluster 1	4	1	2	2	8	1	8	10	136	7	8	6	2	1	4	103	8	8	8	8	8	1	1	8	7	5	9	7	1	7	8	1	1	2	1	8	8	7	8	7	8	7	5	6	8	5
JNKPN15	11	6176	Cluster 1	4	1	2	2	8	1	8	10	136	7	8	6	2	1	4	103	8	8	8	8	8	1	1	8	7	5	9	7	1	7	8	1	1	2	1	8	8	7	8	7	8	7	5	6	8	5
JNKPN28	11	6176	Cluster 1	4	1	2	2	8	1	8	10	136	7	8	6	2	1	4	103	8	8	8	8	8	1	1	8	7	5	9	7	1	7	8	1	1	2	1	8	8	7	8	7	8	7	5	6	8	5
JNKPN34	11	6176	Cluster 1	4	1	2	2	8	1	8	10	136	7	8	6	2	1	4	103	8	8	8	8	8	1	1	8	7	5	9	7	1	7	8	1	1	2	1	8	8	7	8	7	8	7	5	6	8	5
JNKPN37	11	6176	Cluster 1	4	1	2	2	8	1	8	10	136	7	8	6	2	1	4	103	8	8	8	8	8	1	1	8	7	5	9	7	1	7	8	1	1	2	1	8	8	7	8	7	8	7	5	6	8	5
JNKPN23	11	6180	Cluster 1	4	1	2	2	8	1	8	10	136	7	8	6	2	1	4	103	8	8	8	8	8	1	1	? (failed)	7	5	9	7	1	? (failed)	8	1	1	2	1	8	8	7	8	7	8	7	5	6	8	? (failed)
JNKPN33	11	6167	Cluster 2	4	1	2	2	8	1	8	10	6	7	8	6	2	1	4	103	8	8	8	293	8	1	1	8	7	5	9	7	1	7	8	1	1	2	1	8	8	7	8	7	8	7	5	6	8	5
JNKPN41	11	6167	Cluster 2	4	1	2	2	8	1	8	10	6	7	8	6	2	1	4	103	8	8	8	293	8	1	1	8	7	5	9	7	1	7	8	1	1	2	1	8	8	7	8	7	8	7	5	6	8	5
JNKPN52	11	6167	Cluster 2	4	1	2	2	8	1	8	10	6	7	8	6	2	1	4	103	8	8	8	293	8	1	1	8	7	5	9	7	1	7	8	1	1	2	1	8	8	7	8	7	8	7	5	6	8	5
JNKPN54	11	6167	Cluster 2	4	1	2	2	8	1	8	10	6	7	8	6	2	1	4	103	8	8	8	293	8	1	1	8	7	5	9	7	1	7	8	1	1	2	1	8	8	7	8	7	8	7	5	6	8	5
JNKPN55	11	6167	Cluster 2	4	1	2	2	8	1	8	10	6	7	8	6	2	1	4	103	8	8	8	293	8	1	1	8	7	5	9	7	1	7	8	1	1	2	1	8	8	7	8	7	8	7	5	6	8	5
JNKPN57	11	6167	Cluster 2	4	1	2	2	8	1	8	10	6	7	8	6	2	1	4	103	8	8	8	293	8	1	1	8	7	5	9	7	1	7	8	1	1	2	1	8	8	7	8	7	8	7	5	6	8	5
JNKPN04	11	6167	Cluster 2	4	1	2	2	8	1	8	10	6	7	8	6	2	1	4	103	8	8	8	293	8	1	1	8	7	5	9	7	1	7	8	1	1	2	1	8	8	7	8	7	8	7	5	6	8	5
JNKPN36	11	3179	Cluster 3	4	1	2	2	8	1	8	10	136	7	8	6	2	1	4	103	8	8	277	8	8	1	1	8	7	5	9	7	1	7	8	1	1	2	1	8	8	436	8	7	8	7	5	6	8	5
JNKPN43	11	3179	Cluster 3	4	1	2	2	8	1	8	10	136	7	8	6	2	1	4	103	8	8	277	8	8	1	1	8	7	5	9	7	1	7	8	1	1	2	1	8	8	436	8	7	8	7	5	6	8	5
JNKPN18	11	6171	Cluster 3	4	1	2	2	8	1	8	10	136	7	8	6	2	1	4	103	8	8	277	8	8	1	1	8	7	5	9	7	1	7	8	1	1	2	1	8	8	436	8	7	8	7	5	6	8	5
JNKPN08	11	6171	Cluster 3	4	1	2	2	8	1	8	10	136	7	8	6	2	1	4	103	8	8	277	8	8	1	1	8	7	5	9	7	1	7	8	1	1	2	1	8	8	436	8	7	8	7	5	6	8	5
JNKPN13	11	6171	Cluster 3	4	1	2	2	8	1	8	10	136	7	8	6	2	1	4	103	8	8	277	8	8	1	1	8	7	5	9	7	1	7	8	1	1	2	1	8	8	436	8	7	8	7	5	6	8	5
JNKPN11	11	6171	Cluster 3	4	1	2	2	8	1	8	10	136	7	8	6	2	1	4	103	8	8	277	8	8	1	1	8	7	5	9	7	1	7	8	1	1	2	1	8	8	436	8	7	8	7	5	6	8	5
JNKPN02	11	6165	Cluster 4	4	1	2	2	8	1	8	10	6	7	8	6	2	1	4	103	8	8	8	293	8	1	1	8	7	5	9	7	1	7	8	1	1	2	1	8	8	7	8	7	8	7	5	6	8	5
JNKPN22	11	6165	Cluster 4	4	1	2	2	8	1	8	10	6	7	8	6	2	1	4	103	8	8	8	293	8	1	1	8	7	5	9	7	1	7	8	1	1	2	1	8	8	7	8	7	8	7	5	6	8	5
JNKPN27	24	6181	Cluster 5	35	18	2	242	174	1	357	4	79	43	124	2	28	1	4	50	297	88	231	589	37	37	1	194	5	6	19	55	1	39	459	23	1	4	152	382	7	201	167	7	344	404	619	567	96	1
JNKPN51	24	6181	Cluster 5	35	18	2	242	174	1	357	4	79	43	124	2	28	1	4	50	297	88	231	589	37	37	1	194	5	6	19	55	1	39	459	23	1	4	152	382	7	201	167	7	344	404	619	567	96	1
JNKPN12	ST2246	6174	-	124	84	209	458	783	3	39	37	377	251	448	277	154	127	8	4	1272	43	721	58	35	538	105	842	8	3	50	8	2	2	1123	16	2	250	73	816	852	810	1023	620	934	963	3	3	610	25
JNKPN46	ST1031	6186	-	18	15	22	28	27	10	31	23	13	28	16	26	21	8	13	? (failed)	839	15	27	28	16	26	6	28	467	17	15	547	10	25	29	8	187	21	11	30	31	28	33	24	32	33	30	26	31	10
JNKPN35	101	6182	-	38	19	55	75	75	1	75	51	414	70	11	64	53	1	4	35	43	21	20	78	23	39	1	75	2	1	19	453	1	1	80	1	1	6	16	78	40	18	75	55	81	74	53	18	21	1
JNKPN47	101	6187	-	38	19	55	75	75	1	75	51	25	70	11	64	53	1	4	35	43	21	20	78	23	39	1	75	2	1	19	453	1	1	80	1	1	6	16	78	40	18	75	55	81	74	53	18	21	1
JNKPN44	11	4944	-	4	1	2	2	8	1	8	10	6	7	8	6	2	1	4	103	8	8	8	8	8	1	1	8	7	5	9	7	1	7	8	1	1	2	1	8	8	7	8	7	8	7	5	6	8	5
JNKPN19	11	6178	-	4	1	2	2	8	1	8	10	6	7	8	6	2	1	4	103	8	8	8	293	8	1	1	8	7	5	9	7	1	7	8	1	1	2	1	8	8	7	8	7	8	7	5	6	8	5
JNKPN48	11	6188	-	4	1	2	2	8	1	8	10	136	7	8	6	2	1	4	103	8	8	8	8	8	1	1	8	7	5	9	7	1	7	8	1	1	2	1	8	8	7	8	7	8	7	5	6	8	5
JNKPN60	11	6192	-	4	1	2	2	8	1	8	10	6	7	8	6	2	1	4	103	8	8	8	293	8	1	1	8	7	5	9	7	1	7	8	1	1	2	1	8	8	7	8	7	8	7	5	6	8	5
JNKPN07	133	6170	-	1	1	46	59	62	1	61	2	16	20	11	52	42	1	4	48	69	17	61	64	46	48	1	61	2	5	8	46	1	1	65	1	1	69	144	88	64	40	581	52	8	44	56	55	64	30
JNKPN32	15	1428	-	12	11	14	15	18	1	21	17	14	17	5	18	1	1	14	17	18	2	18	18	18	1	2	17	16	1	19	6	1	17	18	1	1	4	3	18	7	16	19	7	19	18	17	15	18	89
JNKPN17	15	1671	-	12	11	14	15	18	1	21	17	14	17	5	18	1	1	14	17	18	2	18	18	18	1	2	17	16	1	19	6	1	17	18	1	1	4	3	18	7	16	19	7	19	18	17	15	18	1
JNKPN59	152	6191	-	55	30	2	90	93	1	875	1	2	81	72	74	25	1	4	39	110	67	2	45	2	2	2	37	5	6	48	1	4	5	39	4	1	25	1	97	65	102	105	37	8	5	81	38	87	1
JNKPN42	1537	6184	-	40	1	91	130	133	1	125	27	25	90	96	747	70	2	4	39	161	2	127	91	95	32	1	116	5	6	19	6	1	60	149	4	1	63	1	136	130	36	152	54	7	142	115	108	7	49
JNKPN21	25	6179	-	1	1	29	74	111	12	22	19	16	20	11	19	4	1	43	39	134	8	350	114	49	6	4	7	6	5	8	6	5	6	7	1	1	6	5	7	7	6	473	7	7	21	6	5	7	1
JNKPN09	258	6172	-	4	1	2	2	8	1	8	10	6	7	8	6	2	1	4	5	8	8	8	8	8	1	1	8	7	5	9	7	1	7	8	1	1	2	1	8	8	7	8	7	8	962	5	6	8	5
JNKPN40	29	6183	-	1	1	2	43	44	1	41	34	12	42	43	37	32	2	1	39	49	8	43	44	100	5	6	44	5	6	40	10	1	35	46	4	1	17	22	44	135	47	49	683	48	50	6	41	47	1
JNKPN16	323	6177	-	1	27	51	66	68	1	94	27	12	21	5	2	44	1	4	53	81	31	69	73	55	53	1	70	2	6	19	10	1	1	74	1	1	54	1	71	74	79	80	7	72	80	53	64	45	1
JNKPN50	37	6189	-	1	1	29	74	45	20	43	27	25	43	34	4	2	1	4	39	88	2	2	45	2	5	1	45	33	5	41	6	1	7	82	15	15	28	1	45	46	49	? (failed)	684	7	7	5	42	48	5
JNKPN56	37	6190	-	1	1	29	74	45	20	43	27	25	43	34	4	2	1	52	39	88	2	2	45	2	5	1	45	33	5	41	6	1	49	81	15	15	28	1	45	46	84	50	37	7	7	5	42	48	5
JNKPN14	392	6175	-	20	1	29	34	36	1	36	28	25	35	35	32	1	1	22	32	39	8	8	33	32	31	9	35	5	21	32	2	1	1	2	1	1	2	1	35	37	35	2	2	38	40	6	33	38	1
JNKPN10	3924	6173	-	2	2	82	113	119	236	108	72	7	100	41	45	7	3	8	68	143	26	111	122	52	78	3	101	62	7	87	8	8	36	1232	30	2	33	2	116	43	130	132	76	111	123	98	44	53	22
JNKPN45	485	6185	-	70	1	127	176	177	1	188	10	2	110	35	2	27	1	4	? (failed)	221	8	173	173	18	5	1	65	38	6	19	10	1	1	111	4	1	2	16	36	38	36	40	61	37	39	5	86	92	41
JNKPN06	528	6169	-	1	1	2	77	7	1	2	2	12	50	65	68	70	1	7	49	93	34	77	71	62	16	1	6	52	6	19	52	4	50	589	4	24	45	16	84	21	34	92	7	86	91	19	70	80	34
[truncated: 2,313 more columns]
