# Supplementary material for: Clonal Dissemination of Clinical Carbapenem-Resistant Klebsiella pneumoniae Isolates Carrying fosA3 and blaKPC–2 Coharboring Plasmids in Shandong, China
Source: Front Microbiol. 2021 Dec 17;12:771170. doi: 10.3389/fmicb.2021.771170 (PMC8718808; doi:10.3389/fmicb.2021.771170)
Supplement: Supplementary file 7 [file Table_6.XLSX]

## Sheet: Sheet1
Table S6 | Distribution of MICs of 20 transconjugants haboring carbapenemase genes and the types of plasmids they carrying
			MIC (μg/mL)
Isolate	Carbapenemase gene	Plasmid type	CRO	FEP	CAZ	ATM	TZP	ETP	IMP	SXT	AK	GN	CIP	LEV	FOS
J-JNKPN07	IMP-4	IncN	16	32	>=64	<=1	>=128	4	4	<=1/19	<=2	<=1	1	1	<=32
J-JNKPN13	KPC-2	IncF	>=64	>=64	16	>=64	>=128	4	>=16	>=16/304	>=64	>=16	<=0.25	0.5	<=32
J-JNKPN16	KPC-2	NA	32	16	16	32	>=128	>=8	8	>=16/304	<=2	<=1	<=0.25	<=0.25	<=32
J-JNKPN23	NDM-1	IncA/C2	>=64	>=64	>=64	4	>=128	>=8	>=16	>=16/304	>=64	>=16	<=0.25	<=0.25	<=32
J-JNKPN24	NDM-1	IncA/C2	>=64	>=64	>=64	4	>=128	>=8	>=16	>=16/304	>=64	>=16	<=0.25	<=0.25	<=32
J-JNKPN26	NDM-1	IncA/C2	>=64	>=64	>=64	4	>=128	>=8	>=16	>=16/304	>=64	>=16	<=0.25	<=0.25	<=32
J-JNKPN29	NDM-1	IncA/C2	>=64	>=64	>=64	2	>=128	>=8	>=16	>=16/304	>=64	>=16	<=0.25	<=0.25	<=32
J-JNKPN30	NDM-1	IncA/C2	>=64	>=64	>=64	4	>=128	>=8	>=16	>=16/304	>=64	>=16	<=0.25	<=0.25	<=32
J-JNKPN31	NDM-1	IncA/C2	>=64	>=64	>=64	>=64	>=128	>=8	>=16	>=16/304	>=64	>=16	<=0.25	<=0.25	<=32
J-JNKPN41	KPC-2	IncF	>=64	>=64	>=64	32	>=128	>=8	>=16	<=1/19	<=2	<=1	<=0.25	<=0.25	<=32
J-JNKPN46	NDM-5	IncX3	>=64	>=64	>=64	<=1	>=128	4	>=16	<=1/19	<=2	<=1	<=0.25	<=0.25	<=32
J-JNKPN47	NDM-5	IncF	>=64	>=64	>=64	<=1	>=128	>=8	>=16	>=16/304	<=2	<=1	<=0.25	<=0.25	<=32
J-JNKPN48	KPC-2	IncF	>=64	>=64	>=64	32	>=128	>=8	>=16	<=1/19	<=2	<=1	<=0.25	<=0.25	<=32
J-JNKPN51	NDM-1	IncA/C2	>=64	>=64	>=64	4	>=128	>=8	>=16	>=16/304	>=64	>=16	<=0.25	<=0.25	<=32
J-JNKPN52	KPC-2	IncF:IncR	>=64	>=64	16	>=64	>=128	>=8	>=16	<=1/19	>=64	>=16	<=0.25	<=0.25	>1024
J-JNKPN54	KPC-2	IncF:IncR	>=64	>=64	>=64	>=64	>=128	>=8	8	<=1/19	>=64	>=16	<=0.25	<=0.25	>1024
J-JNKPN55	KPC-2	IncF:IncR	>=64	>=64	>=64	>=64	>=128	>=8	8	<=1/19	>=64	>=16	<=0.25	<=0.25	>1024
J-JNKPN57	KPC-2	IncF:IncR	>=64	>=64	>=64	>=64	>=128	>=8	8	<=1/19	>=64	>=16	<=0.25	<=0.25	>1024
J-JNKPN58	KPC-2	NA	>=64	>=64	>=64	>=64	>=128	>=8	>=16	<=1/19	<=2	<=1	<=0.25	<=0.25	<=32
J-JNKPN60	KPC-2	NA	>=64	>=64	>=64	>=64	>=128	>=8	>=16	<=1/19	<=2	>=16	<=0.25	<=0.25	<=32
MIC, minimal inhibitory concentrations; CRO, ceftriaxone; FEP, cefepime; CAZ, ceftazidime; ATM, aztreonam; TZP, piperacillin-tazobactam; ETP, ertapenem; IMP, imipenem; SXT, trimethoprim-sulfamethoxazole; AMK, amikacin; GEN, gentamicin; CIP, ciprofloxacin; LVX, Levofloxacin; FOS, fosfomycin.
NA,Not Acquire

## Sheet: Sheet2
strain	Bla_Carb_acquired
JNKPN01	KPC-2	#N/A
JNKPN02	KPC-2	#N/A
JNKPN03	KPC-2	#N/A
JNKPN04	KPC-2	#N/A
JNKPN05	KPC-2	#N/A
JNKPN06	NDM-1	#N/A
JNKPN07	IMP-4	JNKPN07
JNKPN08	KPC-2	#N/A
JNKPN09	NDM-5	#N/A
JNKPN10	-	#N/A
JNKPN11	KPC-2	#N/A
JNKPN12	NDM-3	#N/A
JNKPN13	KPC-2	JNKPN13
JNKPN14	-	#N/A
JNKPN15	KPC-2	#N/A
JNKPN16	KPC-2	JNKPN16
JNKPN17	KPC-2	#N/A
JNKPN18	KPC-2	#N/A
JNKPN19	KPC-2	#N/A
JNKPN21	-	#N/A
JNKPN22	KPC-2	#N/A
JNKPN23	KPC-2;NDM-1	JNKPN23
JNKPN24	KPC-2;NDM-1	JNKPN24
JNKPN26	KPC-2;NDM-1	JNKPN26
JNKPN27	-	#N/A
JNKPN28	KPC-2	#N/A
JNKPN29	KPC-2;NDM-1	JNKPN29
JNKPN30	NDM-1	JNKPN30
JNKPN31	KPC-2;NDM-1	JNKPN31
JNKPN32	OXA-232	#N/A
JNKPN33	KPC-2	#N/A
JNKPN34	KPC-2	#N/A
JNKPN35	IMP-4	#N/A
JNKPN36	KPC-2	#N/A
JNKPN37	KPC-2	#N/A
JNKPN38	KPC-2	#N/A
JNKPN40	NDM-1	#N/A
JNKPN41	KPC-2	JNKPN41
JNKPN42	-	#N/A
JNKPN43	KPC-2	#N/A
JNKPN44	KPC-2	#N/A
JNKPN45	-	#N/A
JNKPN46	NDM-5	JNKPN46
JNKPN47	NDM-5	JNKPN47
JNKPN48	KPC-2	JNKPN48
JNKPN49	KPC-2	#N/A
JNKPN50	-	#N/A
JNKPN51	NDM-1	JNKPN51
JNKPN52	KPC-2	JNKPN52
JNKPN54	KPC-2	JNKPN54
JNKPN55	KPC-2	JNKPN55
JNKPN56	-	#N/A
JNKPN57	KPC-2	JNKPN57
JNKPN58	KPC-2	JNKPN58
JNKPN59	KPC-2	#N/A
JNKPN60	KPC-2	JNKPN60
JNKPN61	KPC-2	#N/A
